# Supplementary material for: Lung Inflammation Resolution by RvD1 and RvD2 in a Receptor-Dependent Manner
Source: Pharmaceutics. 2023 May 18;15(5):1527. doi: 10.3390/pharmaceutics15051527 (PMC10221144; doi:10.3390/pharmaceutics15051527)
Supplement: Supplementary file 1 [file pharmaceutics-15-01527-s001.zip]

Archive with 1 entries (1 files):
- pharmaceutics-2399537-supplementary.pdf
